# Supplementary material for: Novel Approach Combining Transcriptional and Evolutionary Signatures to Identify New Multiciliation Genes
Source: Genes (Basel). 2021 Sep 21;12(9):1452. doi: 10.3390/genes12091452 (PMC8470418; doi:10.3390/genes12091452)
Supplement: Supplementary file 1 [file genes-12-01452-s001.zip]

Archive with 1 entries (1 files):
- genes-1375864-supplementary.xlsx
