# Supplementary material for: Novel Approach Combining Transcriptional and Evolutionary Signatures to Identify New Multiciliation Genes
Source: Genes (Basel). 2021 Sep 21;12(9):1452. doi: 10.3390/genes12091452 (PMC8470418; doi:10.3390/genes12091452)
Supplement: Supplementary file 1 [file genes-12-01452-s001.zip › genes-1375864-supplementary.xlsx]

## Sheet: Sheet1
Gene name	Uniprot identifier	Gene ontology (molecular function)	Gene ontology (biological process)	Gene ontology (cellular component)	Transcriptomics dataset cluster	BLUR category	String database interaction cluster	Phylogenetic profiling cluster
ADRA2A	ADA2A_HUMAN	alpha-1B adrenergic receptor binding [GO:0031692]; alpha2-adrenergic receptor activity [GO:0004938]; alpha-2C adrenergic receptor binding [GO:0031696]; epinephrine binding [GO:0051379]; G protein-coupled receptor activity [GO:0004930]; heterotrimeric G-protein binding [GO:0032795]; norepinephrine binding [GO:0051380]; protein heterodimerization activity [GO:0046982]; protein homodimerization acti…	actin cytoskeleton organization [GO:0030036]; activation of protein kinase activity [GO:0032147]; activation of protein kinase B activity [GO:0032148]; adenylate cyclase-activating adrenergic receptor signaling pathway [GO:0071880]; adenylate cyclase-activating G protein-coupled receptor signaling pathway [GO:0007189]; adenylate cyclase-inhibiting adrenergic receptor signaling pathway [GO:0071881…	basolateral plasma membrane [GO:0016323]; cytoplasm [GO:0005737]; dopaminergic synapse [GO:0098691]; integral component of plasma membrane [GO:0005887]; plasma membrane [GO:0005886]; receptor complex [GO:0043235]	19	Mid priority	3	6
ADRB1	ADRB1_HUMAN	alpha-2A adrenergic receptor binding [GO:0031694]; beta1-adrenergic receptor activity [GO:0004940]; beta-adrenergic receptor activity [GO:0004939]; G protein-coupled neurotransmitter receptor activity involved in regulation of postsynaptic membrane potential [GO:0099579]; G protein-coupled receptor activity [GO:0004930]; guanyl-nucleotide exchange factor activity [GO:0005085]; PDZ domain binding …	activation of adenylate cyclase activity [GO:0007190]; adenylate cyclase-activating adrenergic receptor signaling pathway [GO:0071880]; brown fat cell differentiation [GO:0050873]; diet induced thermogenesis [GO:0002024]; fear response [GO:0042596]; G protein-coupled receptor signaling pathway [GO:0007186]; heat generation [GO:0031649]; negative regulation of inflammatory response to antigenic st…	early endosome [GO:0005769]; integral component of plasma membrane [GO:0005887]; plasma membrane [GO:0005886]; Schaffer collateral - CA1 synapse [GO:0098685]	8	Mid priority	3	8
AHRR	AHRR_HUMAN	DNA-binding transcription factor activity, RNA polymerase II-specific [GO:0000981]; nuclear receptor activity [GO:0004879]; protein dimerization activity [GO:0046983]; transcription regulatory region sequence-specific DNA binding [GO:0000976]	regulation of transcription by RNA polymerase II [GO:0006357]; xenobiotic metabolic process [GO:0006805]	aryl hydrocarbon receptor complex [GO:0034751]; chromatin [GO:0000785]; cytosol [GO:0005829]; nucleoplasm [GO:0005654]; nucleus [GO:0005634]	3	Mid priority	10	6
AIFM2	AIFM2_HUMAN	DNA binding [GO:0003677]; electron-transferring-flavoprotein dehydrogenase activity [GO:0004174]; flavin adenine dinucleotide binding [GO:0050660]; oxidoreductase activity, acting on NAD(P)H, quinone or similar compound as acceptor [GO:0016655]	apoptotic mitochondrial changes [GO:0008637]; negative regulation of ferroptosis [GO:0110076]; positive regulation of apoptotic process [GO:0043065]; regulation of apoptotic process [GO:0042981]; regulation of cellular response to oxidative stress [GO:1900407]; ubiquinone metabolic process [GO:0006743]	cytoplasm [GO:0005737]; cytosol [GO:0005829]; extracellular space [GO:0005615]; integral component of membrane [GO:0016021]; lipid droplet [GO:0005811]; mitochondrial outer membrane [GO:0005741]; mitochondrion [GO:0005739]; nucleus [GO:0005634]; plasma membrane [GO:0005886]	7	Mid priority	1	2
AKAP9	AKAP9_HUMAN	DNA binding [GO:0003677]; ion channel binding [GO:0044325]; molecular adaptor activity [GO:0060090]; potassium channel regulator activity [GO:0015459]; protein kinase A regulatory subunit binding [GO:0034237]; signaling receptor binding [GO:0005102]	cardiac conduction [GO:0061337]; cellular response to cAMP [GO:0071320]; chemical synaptic transmission [GO:0007268]; ciliary basal body-plasma membrane docking [GO:0097711]; G2/M transition of mitotic cell cycle [GO:0000086]; maintenance of centrosome location [GO:0051661]; microtubule nucleation [GO:0007020]; positive regulation of microtubule polymerization [GO:0031116]; positive regulation of…	centrosome [GO:0005813]; cis-Golgi network [GO:0005801]; cytoskeleton [GO:0005856]; cytosol [GO:0005829]; glutamatergic synapse [GO:0098978]; Golgi apparatus [GO:0005794]; Golgi stack [GO:0005795]; intracellular membrane-bounded organelle [GO:0043231]; synaptic membrane [GO:0097060]; voltage-gated potassium channel complex [GO:0008076]	6	High priority	2	7
ALDH1A1	AL1A1_HUMAN	aldehyde dehydrogenase (NAD+) activity [GO:0004029]; androgen binding [GO:0005497]; benzaldehyde dehydrogenase (NAD+) activity [GO:0018479]; GTPase activator activity [GO:0005096]; NAD binding [GO:0051287]; retinal dehydrogenase activity [GO:0001758]	cellular aldehyde metabolic process [GO:0006081]; ethanol oxidation [GO:0006069]; fructose catabolic process to hydroxyacetone phosphate and glyceraldehyde-3-phosphate [GO:0061624]; negative regulation of cold-induced thermogenesis [GO:0120163]; retinoid metabolic process [GO:0001523]; retinol metabolic process [GO:0042572]	cytoplasm [GO:0005737]; cytosol [GO:0005829]; extracellular exosome [GO:0070062]	25	Absent Otomorpha	10	2
ANKRD60	ANR60_HUMAN				17	Absent Otomorpha	-	9
APBA3	APBA3_HUMAN	amyloid-beta binding [GO:0001540]; enzyme binding [GO:0019899]; enzyme inhibitor activity [GO:0004857]	chemical synaptic transmission [GO:0007268]; in utero embryonic development [GO:0001701]; negative regulation of catalytic activity [GO:0043086]; protein transport [GO:0015031]; regulation of gene expression [GO:0010468]	cytoplasm [GO:0005737]; dendritic spine [GO:0043197]; perinuclear region of cytoplasm [GO:0048471]; plasma membrane [GO:0005886]	14	Absent Otomorpha	-	6
ASB9	ASB9_HUMAN		intracellular signal transduction [GO:0035556]; positive regulation of protein catabolic process [GO:0045732]; post-translational protein modification [GO:0043687]; protein ubiquitination [GO:0016567]	cytosol [GO:0005829]; mitochondrion [GO:0005739]	7	Absent Otomorpha	6	8
ATP6V1G2	VATG2_HUMAN	ATPase-coupled transmembrane transporter activity [GO:0042626]	cellular response to amino acid starvation [GO:0034198]; insulin receptor signaling pathway [GO:0008286]; ion transmembrane transport [GO:0034220]; phagosome acidification [GO:0090383]; proton transmembrane transport [GO:1902600]; regulation of macroautophagy [GO:0016241]; transferrin transport [GO:0033572]	cytosol [GO:0005829]; melanosome [GO:0042470]; vacuolar proton-transporting V-type ATPase complex [GO:0016471]	6	Absent Otomorpha	9	4
ATP6V1G3	VATG3_HUMAN	ATPase binding [GO:0051117]; proton-transporting ATPase activity, rotational mechanism [GO:0046961]	cellular response to amino acid starvation [GO:0034198]; insulin receptor signaling pathway [GO:0008286]; ion transmembrane transport [GO:0034220]; phagosome acidification [GO:0090383]; transferrin transport [GO:0033572]	cytosol [GO:0005829]; plasma membrane [GO:0005886]; vacuolar proton-transporting V-type ATPase complex [GO:0016471]	6	Absent Otomorpha	9	4
C1ORF189	CA189_HUMAN				13	Absent Otomorpha	-	9
C20ORF85	CT085_HUMAN				18	Absent Otomorpha	-	9
C5ORF24	CE024_HUMAN				3	Mid priority	-	8
C6ORF120	CF120_HUMAN		apoptotic process [GO:0006915]; neutrophil degranulation [GO:0043312]	azurophil granule lumen [GO:0035578]; extracellular region [GO:0005576]	8	High priority	4	7
CALCOCO2	CACO2_HUMAN	metal ion binding [GO:0046872]; protein homodimerization activity [GO:0042803]	positive regulation of autophagosome maturation [GO:1901098]; response to interferon-gamma [GO:0034341]; viral process [GO:0016032]; xenophagy [GO:0098792]	autophagosome [GO:0005776]; autophagosome membrane [GO:0000421]; cytoplasm [GO:0005737]; cytoplasmic vesicle [GO:0031410]; cytoskeleton [GO:0005856]; cytosol [GO:0005829]; intracellular membrane-bounded organelle [GO:0043231]; membrane [GO:0016020]; nucleus [GO:0005634]; perinuclear region of cytoplasm [GO:0048471]; PML body [GO:0016605]	28	Absent Otomorpha	-	9
CBARP	CBARP_HUMAN	ion channel binding [GO:0044325]	negative regulation of calcium ion-dependent exocytosis [GO:0045955]; negative regulation of calcium ion transmembrane transport [GO:1903170]; negative regulation of voltage-gated calcium channel activity [GO:1901386]	growth cone [GO:0030426]; integral component of membrane [GO:0016021]; plasma membrane [GO:0005886]; secretory granule [GO:0030141]; synaptic vesicle membrane [GO:0030672]	20	Mid priority	-	8
CCDC92	CCD92_HUMAN	identical protein binding [GO:0042802]		centriole [GO:0005814]; centrosome [GO:0005813]; cytoplasm [GO:0005737]; intracellular membrane-bounded organelle [GO:0043231]; nucleoplasm [GO:0005654]	17	High priority	-	8
CCKBR	GASR_HUMAN	1-phosphatidylinositol-3-kinase regulator activity [GO:0046935]; cholecystokinin receptor activity [GO:0004951]; gastrin receptor activity [GO:0015054]; peptide hormone binding [GO:0017046]; type B gastrin/cholecystokinin receptor binding [GO:0031741]	cell surface receptor signaling pathway [GO:0007166]; cholecystokinin signaling pathway [GO:0038188]; digestive tract development [GO:0048565]; gastric acid secretion [GO:0001696]; gland development [GO:0048732]; G protein-coupled receptor signaling pathway [GO:0007186]; phospholipase C-activating G protein-coupled receptor signaling pathway [GO:0007200]; pH reduction [GO:0045851]; positive regul…	integral component of membrane [GO:0016021]; plasma membrane [GO:0005886]	24	Absent Otomorpha	3	6
CCP110	CP110_HUMAN		centriole replication [GO:0007099]; centrosome duplication [GO:0051298]; ciliary basal body organization [GO:0032053]; ciliary basal body-plasma membrane docking [GO:0097711]; G2/M transition of mitotic cell cycle [GO:0000086]; negative regulation of centriole elongation [GO:1903723]; negative regulation of cilium assembly [GO:1902018]; positive regulation of cilium assembly [GO:0045724]; protein…	centriole [GO:0005814]; centrosome [GO:0005813]; cilium [GO:0005929]; cytosol [GO:0005829]; protein-containing complex [GO:0032991]	8	High priority	2	7
CD69	CD69_HUMAN	calcium ion binding [GO:0005509]; carbohydrate binding [GO:0030246]; identical protein binding [GO:0042802]; transmembrane signaling receptor activity [GO:0004888]		external side of plasma membrane [GO:0009897]; integral component of plasma membrane [GO:0005887]; protein-containing complex [GO:0032991]	3	Absent Otomorpha	3	9
CDK14	CDK14_HUMAN	ATP binding [GO:0005524]; cyclin binding [GO:0030332]; cyclin-dependent protein serine/threonine kinase activity [GO:0004693]; protein serine kinase activity [GO:0106310]; protein threonine kinase activity [GO:0106311]	cell division [GO:0051301]; G2/M transition of mitotic cell cycle [GO:0000086]; protein phosphorylation [GO:0006468]; regulation of canonical Wnt signaling pathway [GO:0060828]; regulation of transcription involved in G1/S transition of mitotic cell cycle [GO:0000083]; Wnt signaling pathway [GO:0016055]	cytoplasm [GO:0005737]; cytoplasmic cyclin-dependent protein kinase holoenzyme complex [GO:0000308]; cytosol [GO:0005829]; nucleoplasm [GO:0005654]; nucleus [GO:0005634]; plasma membrane [GO:0005886]	7	Mid priority	1	7
CEP164	CE164_HUMAN		cell division [GO:0051301]; ciliary basal body-plasma membrane docking [GO:0097711]; cilium assembly [GO:0060271]; DNA repair [GO:0006281]; G2/M transition of mitotic cell cycle [GO:0000086]; regulation of G2/M transition of mitotic cell cycle [GO:0010389]	centriole [GO:0005814]; centrosome [GO:0005813]; ciliary transition fiber [GO:0097539]; cytosol [GO:0005829]; extracellular space [GO:0005615]; nucleoplasm [GO:0005654]	19	High priority	2	5
CEP57L1	CE57L_HUMAN	gamma-tubulin binding [GO:0043015]; identical protein binding [GO:0042802]; microtubule binding [GO:0008017]		centrosome [GO:0005813]; cytoplasm [GO:0005737]; microtubule [GO:0005874]	20	Absent Otomorpha	-	9
CFAP47	CFA47_HUMAN				12	Absent Otomorpha	-	5
CFC1B	CFC1B_HUMAN	activin receptor binding [GO:0070697]; nodal binding [GO:0038100]; signaling receptor binding [GO:0005102]	anatomical structure development [GO:0048856]; anterior/posterior pattern specification [GO:0009952]; blood vessel development [GO:0001568]; determination of left/right symmetry [GO:0007368]; gastrulation [GO:0007369]; heart development [GO:0007507]; nodal signaling pathway [GO:0038092]	cell surface [GO:0009986]; extracellular region [GO:0005576]	19	Absent Otomorpha	-	9
CIDEC	CIDEC_HUMAN		apoptotic process [GO:0006915]; execution phase of apoptosis [GO:0097194]; lipid droplet organization [GO:0034389]; regulation of apoptotic process [GO:0042981]	cytosol [GO:0005829]; endoplasmic reticulum [GO:0005783]; lipid droplet [GO:0005811]; nucleus [GO:0005634]	8	Mid priority	-	7
CLIC3	CLIC3_HUMAN	chloride channel activity [GO:0005254]; voltage-gated ion channel activity [GO:0005244]	chloride transport [GO:0006821]; glutathione metabolic process [GO:0006749]; regulation of ion transmembrane transport [GO:0034765]; signal transduction [GO:0007165]	chloride channel complex [GO:0034707]; cytoplasm [GO:0005737]; extracellular exosome [GO:0070062]; nuclear body [GO:0016604]; nucleus [GO:0005634]	18	Absent Otomorpha	-	4
CNTLN	CNTLN_HUMAN	protein domain specific binding [GO:0019904]; protein kinase binding [GO:0019901]; protein-macromolecule adaptor activity [GO:0030674]	centriole-centriole cohesion [GO:0010457]; protein localization to organelle [GO:0033365]	centriole [GO:0005814]; centrosome [GO:0005813]; cytoplasm [GO:0005737]; cytosol [GO:0005829]; extracellular exosome [GO:0070062]; nucleoplasm [GO:0005654]	20	Mid priority	2	8
CSF2RB	IL3RB_HUMAN	cytokine receptor activity [GO:0004896]; signaling receptor activity [GO:0038023]	cellular protein metabolic process [GO:0044267]; cellular response to interleukin-3 [GO:0036016]; cytokine-mediated signaling pathway [GO:0019221]; interleukin-3-mediated signaling pathway [GO:0038156]; interleukin-5-mediated signaling pathway [GO:0038043]; MAPK cascade [GO:0000165]; respiratory gaseous exchange by respiratory system [GO:0007585]; response to lipopolysaccharide [GO:0032496]; sign…	granulocyte macrophage colony-stimulating factor receptor complex [GO:0030526]; integral component of plasma membrane [GO:0005887]; plasma membrane [GO:0005886]	8	Mid priority	3	8
CXCL9	CXCL9_HUMAN	chemokine activity [GO:0008009]; CXCR3 chemokine receptor binding [GO:0048248]; CXCR chemokine receptor binding [GO:0045236]; cytokine activity [GO:0005125]	adenylate cyclase-activating G protein-coupled receptor signaling pathway [GO:0007189]; antimicrobial humoral immune response mediated by antimicrobial peptide [GO:0061844]; cell-cell signaling [GO:0007267]; cellular defense response [GO:0006968]; cellular response to lipopolysaccharide [GO:0071222]; chemokine-mediated signaling pathway [GO:0070098]; chemotaxis [GO:0006935]; defense response [GO:…	external side of plasma membrane [GO:0009897]; extracellular region [GO:0005576]; extracellular space [GO:0005615]	7	Absent Otomorpha	3	9
CYB5B	CYB5B_HUMAN	electron transfer activity [GO:0009055]; enzyme activator activity [GO:0008047]; heme binding [GO:0020037]; metal ion binding [GO:0046872]	nitric oxide biosynthetic process [GO:0006809]; response to oxidative stress [GO:0006979]; xenobiotic metabolic process [GO:0006805]	integral component of membrane [GO:0016021]; intracellular membrane-bounded organelle [GO:0043231]; membrane [GO:0016020]; mitochondrial outer membrane [GO:0005741]; nitric-oxide synthase complex [GO:1903958]	3	Absent Otomorpha	4	1
DCDC2B	DCD2B_HUMAN		intracellular signal transduction [GO:0035556]	microtubule [GO:0005874]; microtubule organizing center [GO:0005815]	12	Absent Otomorpha	-	8
DEUP1	DEUP1_HUMAN	identical protein binding [GO:0042802]	cell projection organization [GO:0030030]; centriole replication [GO:0007099]; de novo centriole assembly involved in multi-ciliated epithelial cell differentiation [GO:0098535]; multi-ciliated epithelial cell differentiation [GO:1903251]	centriole [GO:0005814]; cytoplasm [GO:0005737]; deuterosome [GO:0098536]	8	Absent Otomorpha	1	9
DHRS13	DHR13_HUMAN	NADP-retinol dehydrogenase activity [GO:0052650]	retinal metabolic process [GO:0042574]	extracellular region [GO:0005576]; membrane [GO:0016020]; mitochondrial inner membrane [GO:0005743]	7	Mid priority	-	1
DNAAF1	DAAF1_HUMAN	dynein complex binding [GO:0070840]	axonemal dynein complex assembly [GO:0070286]; cilium assembly [GO:0060271]; cilium movement [GO:0003341]; determination of digestive tract left/right asymmetry [GO:0071907]; determination of liver left/right asymmetry [GO:0071910]; determination of pancreatic left/right asymmetry [GO:0035469]; epithelial cilium movement involved in determination of left/right asymmetry [GO:0060287]; heart loopin…	axoneme [GO:0005930]; cytoplasm [GO:0005737]; cytosol [GO:0005829]; extracellular region [GO:0005576]; nuclear speck [GO:0016607]; plasma membrane [GO:0005886]; spindle pole [GO:0000922]	8	Mid priority	7	5
DNAH12	DYH12_HUMAN	ATP binding [GO:0005524]; ATP-dependent microtubule motor activity, minus-end-directed [GO:0008569]	microtubule-based movement [GO:0007018]	cilium [GO:0005929]; cytoplasm [GO:0005737]; dynein complex [GO:0030286]; microtubule [GO:0005874]	24	Absent Otomorpha	-	5
DYDC1	DYDC1_HUMAN		chromatin silencing at telomere [GO:0006348]; histone H3-K4 methylation [GO:0051568]	chromosome, telomeric region [GO:0000781]; MLL3/4 complex [GO:0044666]; Set1C/COMPASS complex [GO:0048188]	8	Mid priority	-	8
EFHD1	EFHD1_HUMAN	calcium ion binding [GO:0005509]; calcium ion sensor activity [GO:0061891]	neuron projection development [GO:0031175]; regulation of cellular hyperosmotic salinity response [GO:1900069]	mitochondrial inner membrane [GO:0005743]; mitochondrion [GO:0005739]	9	Absent Otomorpha	-	6
ENO4	ENO4_HUMAN	magnesium ion binding [GO:0000287]; phosphopyruvate hydratase activity [GO:0004634]	glycolytic process [GO:0006096]; regulation of vacuole fusion, non-autophagic [GO:0032889]	phosphopyruvate hydratase complex [GO:0000015]	13	Mid priority	-	8
ETV3	ETV3_HUMAN	DEAD/H-box RNA helicase binding [GO:0017151]; DNA-binding transcription factor activity, RNA polymerase II-specific [GO:0000981]; DNA-binding transcription repressor activity, RNA polymerase II-specific [GO:0001227]; RNA polymerase II transcription regulatory region sequence-specific DNA binding [GO:0000977]; sequence-specific double-stranded DNA binding [GO:1990837]	cell differentiation [GO:0030154]; cellular response to granulocyte macrophage colony-stimulating factor stimulus [GO:0097011]; negative regulation of cell population proliferation [GO:0008285]; regulation of transcription by RNA polymerase II [GO:0006357]	chromatin [GO:0000785]; intracellular membrane-bounded organelle [GO:0043231]; nucleoplasm [GO:0005654]; nucleus [GO:0005634]; RNA polymerase II transcription repressor complex [GO:0090571]	3	Absent Otomorpha	1	9
EVC	EVC_HUMAN		cartilage development [GO:0051216]; endochondral bone growth [GO:0003416]; muscle organ development [GO:0007517]; positive regulation of smoothened signaling pathway [GO:0045880]; skeletal system development [GO:0001501]; smoothened signaling pathway [GO:0007224]	ciliary basal body [GO:0036064]; ciliary membrane [GO:0060170]; cilium [GO:0005929]; cytoplasm [GO:0005737]; integral component of membrane [GO:0016021]; plasma membrane protein complex [GO:0098797]	6	Mid priority	8	8
EVC2	LBN_HUMAN		smoothened signaling pathway [GO:0007224]	ciliary membrane [GO:0060170]; cilium [GO:0005929]; cytoplasm [GO:0005737]; cytoskeleton [GO:0005856]; integral component of membrane [GO:0016021]; nucleus [GO:0005634]; plasma membrane protein complex [GO:0098797]	6	Mid priority	8	8
FAM181A	F181A_HUMAN				9	High priority	-	8
FBXW9	FBXW9_HUMAN		post-translational protein modification [GO:0043687]; protein polyubiquitination [GO:0000209]	cytosol [GO:0005829]; preribosome, large subunit precursor [GO:0030687]	8	Mid priority	6	6
FDXR	ADRO_HUMAN	ferredoxin-NADP+ reductase activity [GO:0004324]; NADPH-adrenodoxin reductase activity [GO:0015039]; oxidoreductase activity [GO:0016491]	C21-steroid hormone biosynthetic process [GO:0006700]; cholesterol metabolic process [GO:0008203]; ferredoxin metabolic process [GO:0006124]; generation of precursor metabolites and energy [GO:0006091]; steroid biosynthetic process [GO:0006694]; sterol metabolic process [GO:0016125]; ubiquinone biosynthetic process [GO:0006744]	mitochondrial inner membrane [GO:0005743]; mitochondrial matrix [GO:0005759]; mitochondrion [GO:0005739]	18	Mid priority	-	1
FOXN4	FOXN4_HUMAN	chromatin binding [GO:0003682]; cis-regulatory region sequence-specific DNA binding [GO:0000987]; DNA-binding transcription factor activity [GO:0003700]; DNA-binding transcription factor activity, RNA polymerase II-specific [GO:0000981]	amacrine cell differentiation [GO:0035881]; atrioventricular canal development [GO:0036302]; heart looping [GO:0001947]; positive regulation of transcription by RNA polymerase II [GO:0045944]; regulation of heart contraction [GO:0008016]; regulation of transcription, DNA-templated [GO:0006355]; retina layer formation [GO:0010842]; ventral spinal cord interneuron differentiation [GO:0021514]; vent…	chromatin [GO:0000785]; nucleus [GO:0005634]	8	Mid priority	-	7
FUZ	FUZZY_HUMAN		cilium assembly [GO:0060271]; embryonic body morphogenesis [GO:0010172]; embryonic skeletal system morphogenesis [GO:0048704]; establishment of planar polarity [GO:0001736]; hair follicle development [GO:0001942]; negative regulation of canonical Wnt signaling pathway [GO:0090090]; negative regulation of cell migration [GO:0030336]; negative regulation of cell population proliferation [GO:0008285…	cell projection [GO:0042995]; cytoplasm [GO:0005737]; cytoskeleton [GO:0005856]; extracellular exosome [GO:0070062]	17	Mid priority	8	7
GAB3	GAB3_HUMAN		macrophage differentiation [GO:0030225]		27	Mid priority	-	7
GABARAPL3	GBRL3_HUMAN	GABA receptor binding [GO:0050811]; ubiquitin protein ligase binding [GO:0031625]	autophagosome assembly [GO:0000045]; autophagy of mitochondrion [GO:0000422]; cellular response to nitrogen starvation [GO:0006995]; macroautophagy [GO:0016236]	autophagosome [GO:0005776]; autophagosome membrane [GO:0000421]; cytoplasmic vesicle [GO:0031410]; cytosol [GO:0005829]; microtubule [GO:0005874]	7	Absent Otomorpha	-	1
HOXA3	HXA3_HUMAN	DNA-binding transcription factor activity, RNA polymerase II-specific [GO:0000981]; HMG box domain binding [GO:0071837]; RNA polymerase II cis-regulatory region sequence-specific DNA binding [GO:0000978]	angiogenesis [GO:0001525]; animal organ formation [GO:0048645]; anterior/posterior pattern specification [GO:0009952]; blood vessel remodeling [GO:0001974]; cartilage development [GO:0051216]; embryonic skeletal system morphogenesis [GO:0048704]; gene expression [GO:0010467]; glossopharyngeal nerve morphogenesis [GO:0021615]; parathyroid gland development [GO:0060017]; positive regulation of cell…	chromatin [GO:0000785]; nucleoplasm [GO:0005654]; nucleus [GO:0005634]	9	Mid priority	5	7
HSD11B1L	DHI1L_HUMAN	oxidoreductase activity [GO:0016491]		extracellular region [GO:0005576]; intracellular membrane-bounded organelle [GO:0043231]; nucleoplasm [GO:0005654]	14	Mid priority	-	4
IFITM10	IFM10_HUMAN			integral component of membrane [GO:0016021]; plasma membrane [GO:0005886]	14	Absent Otomorpha	-	9
IKBIP	IKIP_HUMAN		response to X-ray [GO:0010165]	endoplasmic reticulum [GO:0005783]; endoplasmic reticulum membrane [GO:0005789]; integral component of membrane [GO:0016021]; membrane [GO:0016020]	6	Mid priority	-	8
IQCK	IQCK_HUMAN				12	Mid priority	-	7
JUNB	JUNB_HUMAN	DNA binding [GO:0003677]; DNA-binding transcription activator activity, RNA polymerase II-specific [GO:0001228]; DNA-binding transcription factor activity, RNA polymerase II-specific [GO:0000981]; RNA polymerase II cis-regulatory region sequence-specific DNA binding [GO:0000978]; sequence-specific double-stranded DNA binding [GO:1990837]; transcription factor binding [GO:0008134]	cellular response to calcium ion [GO:0071277]; cytokine-mediated signaling pathway [GO:0019221]; decidualization [GO:0046697]; embryonic process involved in female pregnancy [GO:0060136]; labyrinthine layer blood vessel development [GO:0060716]; osteoblast differentiation [GO:0001649]; osteoblast proliferation [GO:0033687]; osteoclast differentiation [GO:0030316]; positive regulation of cell diff…	chromatin [GO:0000785]; nucleoplasm [GO:0005654]; transcription factor AP-1 complex [GO:0035976]; transcription regulator complex [GO:0005667]	7	Mid priority	1	6
KCNK16	KCNKG_HUMAN	potassium channel activity [GO:0005267]; potassium ion leak channel activity [GO:0022841]; voltage-gated ion channel activity [GO:0005244]	potassium ion transmembrane transport [GO:0071805]; potassium ion transport [GO:0006813]; regulation of ion transmembrane transport [GO:0034765]; stabilization of membrane potential [GO:0030322]	integral component of plasma membrane [GO:0005887]; plasma membrane [GO:0005886]	3	Mid priority	-	7
KCNMB3	KCMB3_HUMAN	calcium-activated potassium channel activity [GO:0015269]; potassium channel regulator activity [GO:0015459]	action potential [GO:0001508]; detection of calcium ion [GO:0005513]; neuronal action potential [GO:0019228]; positive regulation of potassium ion transmembrane transport [GO:1901381]; potassium ion transport [GO:0006813]	integral component of plasma membrane [GO:0005887]; plasma membrane [GO:0005886]; voltage-gated potassium channel complex [GO:0008076]	19	Absent Otomorpha	-	9
KIAA1841	K1841_HUMAN				19	Mid priority	-	5
KIF24	KIF24_HUMAN	ATP binding [GO:0005524]; ATP-dependent microtubule motor activity [GO:1990939]; identical protein binding [GO:0042802]; microtubule binding [GO:0008017]; microtubule motor activity [GO:0003777]	ciliary basal body-plasma membrane docking [GO:0097711]; cilium assembly [GO:0060271]; microtubule-based movement [GO:0007018]; microtubule depolymerization [GO:0007019]	centriole [GO:0005814]; cytosol [GO:0005829]; microtubule [GO:0005874]; protein-containing complex [GO:0032991]	12	Absent Otomorpha	2	5
LBH	LBH_HUMAN		multicellular organism development [GO:0007275]; negative regulation of transcription, DNA-templated [GO:0045892]; positive regulation of transcription, DNA-templated [GO:0045893]; regulation of MAPK cascade [GO:0043408]	cytoplasm [GO:0005737]; nucleus [GO:0005634]; protein-containing complex [GO:0032991]	9	Mid priority	-	8
LCA5L	LCA5L_HUMAN		intraciliary transport [GO:0042073]	axoneme [GO:0005930]	28	Absent Otomorpha	-	7
LGALSL	LEGL_HUMAN	carbohydrate binding [GO:0030246]			18	Mid priority	-	8
LRG1	A2GL_HUMAN	transforming growth factor beta receptor binding [GO:0005160]	brown fat cell differentiation [GO:0050873]; neutrophil degranulation [GO:0043312]; positive regulation of angiogenesis [GO:0045766]; positive regulation of endothelial cell proliferation [GO:0001938]; positive regulation of transforming growth factor beta receptor signaling pathway [GO:0030511]; response to bacterium [GO:0009617]	extracellular exosome [GO:0070062]; extracellular region [GO:0005576]; extracellular space [GO:0005615]; ficolin-1-rich granule lumen [GO:1904813]; intracellular membrane-bounded organelle [GO:0043231]; membrane [GO:0016020]; specific granule lumen [GO:0035580]; tertiary granule lumen [GO:1904724]	8	Mid priority	4	8
LRRC43	LRC43_HUMAN				22	Mid priority	-	8
LRRC56	LRC56_HUMAN		cell projection organization [GO:0030030]	cilium [GO:0005929]	12	Mid priority	-	5
LRRC6	TILB_HUMAN		axonemal dynein complex assembly [GO:0070286]; cerebrospinal fluid circulation [GO:0090660]; cilium movement [GO:0003341]; epithelial cilium movement involved in determination of left/right asymmetry [GO:0060287]; epithelial cilium movement involved in extracellular fluid movement [GO:0003351]; establishment of localization in cell [GO:0051649]; flagellated sperm motility [GO:0030317]; inner dyne…	apical cytoplasm [GO:0090651]; cilium [GO:0005929]; cytoplasm [GO:0005737]; cytosol [GO:0005829]; dynein axonemal particle [GO:0120293]; extracellular region [GO:0005576]	13	Mid priority	-	5
MAP2	MTAP2_HUMAN	calmodulin binding [GO:0005516]; dystroglycan binding [GO:0002162]; microtubule binding [GO:0008017]; structural molecule activity [GO:0005198]; tau protein binding [GO:0048156]	central nervous system neuron development [GO:0021954]; dendrite development [GO:0016358]; dendrite morphogenesis [GO:0048813]; microtubule bundle formation [GO:0001578]; microtubule cytoskeleton organization [GO:0000226]; negative regulation of axon extension [GO:0030517]; negative regulation of microtubule binding [GO:1904527]; negative regulation of microtubule motor activity [GO:2000575]; neg…	apical distal dendrite [GO:0150014]; axon hillock [GO:0043203]; axon initial segment [GO:0043194]; basal dendrite [GO:0097441]; cytoplasm [GO:0005737]; cytosol [GO:0005829]; dendrite [GO:0030425]; dendrite cytoplasm [GO:0032839]; dendritic branch [GO:0044307]; dendritic filopodium [GO:1902737]; dendritic growth cone [GO:0044294]; dendritic shaft [GO:0043198]; distal dendrite [GO:0150002]; microtu…	19	Mid priority	-	6
MCIDAS	MCIN_HUMAN	identical protein binding [GO:0042802]; transcription coactivator activity [GO:0003713]	cell cycle [GO:0007049]; centriole assembly [GO:0098534]; cilium assembly [GO:0060271]; motile cilium assembly [GO:0044458]; multi-ciliated epithelial cell differentiation [GO:1903251]; negative regulation of cell cycle [GO:0045786]; negative regulation of DNA replication [GO:0008156]; positive regulation of transcription by RNA polymerase II [GO:0045944]; regulation of cilium assembly [GO:190201…	nuclear body [GO:0016604]; nucleus [GO:0005634]	8	High priority	1	8
MGAT5	MGT5A_HUMAN	alpha-1,6-mannosylglycoprotein 6-beta-N-acetylglucosaminyltransferase activity [GO:0030144]; manganese ion binding [GO:0030145]; protein phosphatase inhibitor activity [GO:0004864]	negative regulation of protein tyrosine phosphatase activity [GO:1903614]; positive regulation of cell migration [GO:0030335]; positive regulation of receptor signaling pathway via STAT [GO:1904894]; protein N-linked glycosylation [GO:0006487]; protein N-linked glycosylation via asparagine [GO:0018279]; viral protein processing [GO:0019082]	extracellular exosome [GO:0070062]; Golgi apparatus [GO:0005794]; Golgi membrane [GO:0000139]; integral component of membrane [GO:0016021]; membrane [GO:0016020]	3	Mid priority	-	6
MYZAP	MYZAP_HUMAN		intracellular signal transduction [GO:0035556]	cell junction [GO:0030054]; cytoskeleton [GO:0005856]; extrinsic component of cytoplasmic side of plasma membrane [GO:0031234]; I band [GO:0031674]; Z disc [GO:0030018]	3	Mid priority	-	8
NCR3LG1	NR3L1_HUMAN		regulation of immune response [GO:0050776]	integral component of membrane [GO:0016021]; plasma membrane [GO:0005886]	27	Absent Otomorpha	-	9
NEK5	NEK5_HUMAN	ATP binding [GO:0005524]; metal ion binding [GO:0046872]; protein serine kinase activity [GO:0106310]; protein threonine kinase activity [GO:0106311]			13	Mid priority	-	5
NFE2L3	NF2L3_HUMAN	DNA-binding transcription factor activity [GO:0003700]; DNA-binding transcription factor activity, RNA polymerase II-specific [GO:0000981]; DNA-binding transcription repressor activity, RNA polymerase II-specific [GO:0001227]; RNA polymerase II cis-regulatory region sequence-specific DNA binding [GO:0000978]	regulation of transcription by RNA polymerase II [GO:0006357]; transcription by RNA polymerase II [GO:0006366]	chromatin [GO:0000785]; nucleus [GO:0005634]	20	Absent Otomorpha	-	7
NME8	TXND3_HUMAN	microtubule binding [GO:0008017]	cell differentiation [GO:0030154]; cellular response to reactive oxygen species [GO:0034614]; cilium assembly [GO:0060271]; flagellated sperm motility [GO:0030317]; multicellular organism development [GO:0007275]; spermatogenesis [GO:0007283]	axoneme [GO:0005930]; cytoplasm [GO:0005737]; cytosol [GO:0005829]; nuclear speck [GO:0016607]; nucleus [GO:0005634]; outer dynein arm [GO:0036157]; sperm cytoplasmic droplet [GO:0097598]; sperm midpiece [GO:0097225]; sperm principal piece [GO:0097228]	17	Mid priority	7	7
NRG4	NRG4_HUMAN	growth factor activity [GO:0008083]	ERBB2 signaling pathway [GO:0038128]; MAPK cascade [GO:0000165]; nervous system development [GO:0007399]; positive regulation of protein kinase B signaling [GO:0051897]; regulation of cell motility [GO:2000145]	extracellular region [GO:0005576]; integral component of membrane [GO:0016021]; plasma membrane [GO:0005886]	14	Mid priority	3	9
OSGIN1	OSGI1_HUMAN	growth factor activity [GO:0008083]	cell differentiation [GO:0030154]; multicellular organism development [GO:0007275]; negative regulation of cell growth [GO:0030308]; positive regulation of apoptotic process [GO:0043065]; regulation of apoptotic process [GO:0042981]; regulation of cell migration [GO:0030334]; regulation of cell population proliferation [GO:0042127]		3	Absent Otomorpha	-	3
P2RX7	P2RX7_HUMAN	ATP binding [GO:0005524]; extracellularly ATP-gated cation channel activity [GO:0004931]; identical protein binding [GO:0042802]; lipopolysaccharide binding [GO:0001530]; purinergic nucleotide receptor activity [GO:0001614]; signaling receptor binding [GO:0005102]	apoptotic signaling pathway [GO:0097190]; bleb assembly [GO:0032060]; blood coagulation [GO:0007596]; calcium ion transmembrane transport [GO:0070588]; calcium-mediated signaling using extracellular calcium source [GO:0035585]; cell surface receptor signaling pathway [GO:0007166]; cell surface receptor signaling pathway involved in cell-cell signaling [GO:1905114]; cellular response to ATP [GO:00…	bleb [GO:0032059]; cytoplasm [GO:0005737]; integral component of nuclear inner membrane [GO:0005639]; integral component of plasma membrane [GO:0005887]; membrane [GO:0016020]; plasma membrane [GO:0005886]; postsynapse [GO:0098794]	14	Mid priority	3	9
PALM3	PALM3_HUMAN	ATP binding [GO:0005524]	negative regulation of cytokine-mediated signaling pathway [GO:0001960]; response to lipopolysaccharide [GO:0032496]; Toll signaling pathway [GO:0008063]	cytoplasm [GO:0005737]; plasma membrane [GO:0005886]	9	Mid priority	-	8
PIK3AP1	BCAP_HUMAN	identical protein binding [GO:0042802]; phosphatidylinositol 3-kinase regulatory subunit binding [GO:0036312]; signaling receptor binding [GO:0005102]	positive regulation of phosphatidylinositol 3-kinase signaling [GO:0014068]; positive regulation of protein kinase B signaling [GO:0051897]; regulation of inflammatory response [GO:0050727]; toll-like receptor 2 signaling pathway [GO:0034134]; toll-like receptor 4 signaling pathway [GO:0034142]; toll-like receptor 7 signaling pathway [GO:0034154]; toll-like receptor 9 signaling pathway [GO:003416…	cytosol [GO:0005829]; membrane [GO:0016020]; plasma membrane [GO:0005886]	7	Mid priority	3	7
PKMYT1	PMYT1_HUMAN	ATP binding [GO:0005524]; kinase activity [GO:0016301]; metal ion binding [GO:0046872]; protein kinase activity [GO:0004672]; protein serine/threonine kinase activity [GO:0004674]; protein serine kinase activity [GO:0106310]; protein threonine kinase activity [GO:0106311]	G2/M transition of mitotic cell cycle [GO:0000086]; meiotic cell cycle [GO:0051321]; mitotic cell cycle [GO:0000278]; negative regulation of phosphatase activity [GO:0010923]; regulation of cyclin-dependent protein serine/threonine kinase activity [GO:0000079]; regulation of mitotic nuclear division [GO:0007088]	cytosol [GO:0005829]; endoplasmic reticulum [GO:0005783]; endoplasmic reticulum membrane [GO:0005789]; Golgi apparatus [GO:0005794]; Golgi membrane [GO:0000139]; membrane [GO:0016020]; nucleolus [GO:0005730]; nucleoplasm [GO:0005654]; nucleus [GO:0005634]	7	Mid priority	1	3
PLAC8	PLAC8_HUMAN	chromatin binding [GO:0003682]	brown fat cell differentiation [GO:0050873]; defense response to bacterium [GO:0042742]; negative regulation of apoptotic process [GO:0043066]; negative regulation of multicellular organism growth [GO:0040015]; neutrophil degranulation [GO:0043312]; positive regulation of cell population proliferation [GO:0008284]; positive regulation of cold-induced thermogenesis [GO:0120162]; positive regulatio…	azurophil granule lumen [GO:0035578]; extracellular region [GO:0005576]	9	High priority	4	8
PLK4	PLK4_HUMAN	ATP binding [GO:0005524]; identical protein binding [GO:0042802]; protein serine/threonine kinase activity [GO:0004674]; protein serine kinase activity [GO:0106310]; protein threonine kinase activity [GO:0106311]	centriole replication [GO:0007099]; ciliary basal body-plasma membrane docking [GO:0097711]; cilium assembly [GO:0060271]; de novo centriole assembly involved in multi-ciliated epithelial cell differentiation [GO:0098535]; G2/M transition of mitotic cell cycle [GO:0000086]; mitotic cell cycle [GO:0000278]; positive regulation of centriole replication [GO:0046601]; protein phosphorylation [GO:0006…	centriole [GO:0005814]; centrosome [GO:0005813]; cleavage furrow [GO:0032154]; cytoplasm [GO:0005737]; cytosol [GO:0005829]; deuterosome [GO:0098536]; nucleolus [GO:0005730]; nucleus [GO:0005634]; spindle pole [GO:0000922]; XY body [GO:0001741]	8	Mid priority	2	7
PRDX5	PRDX5_HUMAN	antioxidant activity [GO:0016209]; cysteine-type endopeptidase inhibitor activity involved in apoptotic process [GO:0043027]; peroxidase activity [GO:0004601]; peroxiredoxin activity [GO:0051920]; peroxynitrite reductase activity [GO:0072541]; RNA polymerase III transcription regulatory region sequence-specific DNA binding [GO:0001016]; signaling receptor binding [GO:0005102]; thioredoxin peroxid…	cell redox homeostasis [GO:0045454]; cellular response to oxidative stress [GO:0034599]; cellular response to reactive oxygen species [GO:0034614]; hydrogen peroxide catabolic process [GO:0042744]; inflammatory response [GO:0006954]; NADPH oxidation [GO:0070995]; negative regulation of apoptotic process [GO:0043066]; negative regulation of oxidoreductase activity [GO:0051354]; negative regulation…	cytoplasm [GO:0005737]; cytoplasmic vesicle [GO:0031410]; cytosol [GO:0005829]; extracellular exosome [GO:0070062]; extracellular space [GO:0005615]; intracellular membrane-bounded organelle [GO:0043231]; mitochondrial matrix [GO:0005759]; mitochondrion [GO:0005739]; nucleus [GO:0005634]; perinuclear region of cytoplasm [GO:0048471]; peroxisomal matrix [GO:0005782]; peroxisome [GO:0005777]	14	Mid priority	4	2
PSCA	PSCA_HUMAN	acetylcholine receptor binding [GO:0033130]	negative regulation of ERK1 and ERK2 cascade [GO:0070373]; regulation of neurotransmitter receptor activity [GO:0099601]	anchored component of membrane [GO:0031225]; extracellular exosome [GO:0070062]; extracellular region [GO:0005576]; plasma membrane [GO:0005886]	26	Absent Otomorpha	3	9
RNASE4	RNAS4_HUMAN	nucleic acid binding [GO:0003676]; ribonuclease A activity [GO:0004522]; ribonuclease activity [GO:0004540]	mRNA cleavage [GO:0006379]; RNA phosphodiester bond hydrolysis [GO:0090501]	extracellular region [GO:0005576]; extracellular space [GO:0005615]	25	Mid priority	-	9
RPL28	RL28_HUMAN	RNA binding [GO:0003723]; structural constituent of ribosome [GO:0003735]	cytoplasmic translation [GO:0002181]; nuclear-transcribed mRNA catabolic process, nonsense-mediated decay [GO:0000184]; rRNA processing [GO:0006364]; SRP-dependent cotranslational protein targeting to membrane [GO:0006614]; translation [GO:0006412]; translational initiation [GO:0006413]; viral transcription [GO:0019083]	cell body [GO:0044297]; cytoplasmic ribonucleoprotein granule [GO:0036464]; cytosol [GO:0005829]; cytosolic large ribosomal subunit [GO:0022625]; cytosolic ribosome [GO:0022626]; dendrite [GO:0030425]; extracellular exosome [GO:0070062]; membrane [GO:0016020]	7	Mid priority	6	2
S100A11	S10AB_HUMAN	cadherin binding involved in cell-cell adhesion [GO:0098641]; calcium-dependent protein binding [GO:0048306]; calcium ion binding [GO:0005509]; protein homodimerization activity [GO:0042803]; S100 protein binding [GO:0044548]	negative regulation of cell population proliferation [GO:0008285]; negative regulation of DNA replication [GO:0008156]; neutrophil degranulation [GO:0043312]; positive regulation of smooth muscle cell migration [GO:0014911]; signal transduction [GO:0007165]	adherens junction [GO:0005912]; cytoplasm [GO:0005737]; extracellular exosome [GO:0070062]; extracellular region [GO:0005576]; extracellular space [GO:0005615]; nucleus [GO:0005634]; ruffle [GO:0001726]; secretory granule lumen [GO:0034774]	3	Absent Otomorpha	3	9
SDS	SDHL_HUMAN	L-serine ammonia-lyase activity [GO:0003941]; L-threonine ammonia-lyase activity [GO:0004794]; protein homodimerization activity [GO:0042803]; pyridoxal phosphate binding [GO:0030170]	gluconeogenesis [GO:0006094]; isoleucine biosynthetic process [GO:0009097]; L-serine catabolic process [GO:0006565]; L-threonine catabolic process to glycine [GO:0019518]; pyruvate biosynthetic process [GO:0042866]; threonine catabolic process [GO:0006567]	cytosol [GO:0005829]; mitochondrion [GO:0005739]	7	High priority	-	3
SEC31B	SC31B_HUMAN	structural molecule activity [GO:0005198]	COPII-coated vesicle cargo loading [GO:0090110]; endoplasmic reticulum organization [GO:0007029]; intracellular protein transport [GO:0006886]	COPII vesicle coat [GO:0030127]; endoplasmic reticulum exit site [GO:0070971]; endoplasmic reticulum membrane [GO:0005789]; vesicle coat [GO:0030120]	3	Absent Otomorpha	-	5
SERINC3	SERC3_HUMAN		defense response to virus [GO:0051607]; detection of virus [GO:0009597]; innate immune response [GO:0045087]; L-serine biosynthetic process [GO:0006564]; phosphatidylserine metabolic process [GO:0006658]; positive regulation of endoplasmic reticulum stress-induced intrinsic apoptotic signaling pathway [GO:1902237]; sphingolipid metabolic process [GO:0006665]; viral process [GO:0016032]	Golgi membrane [GO:0000139]; integral component of membrane [GO:0016021]; membrane [GO:0016020]; perinuclear region of cytoplasm [GO:0048471]; plasma membrane [GO:0005886]	6	Absent Otomorpha	-	2
SLC2A10	GTR10_HUMAN	carbohydrate:proton symporter activity [GO:0005351]; dehydroascorbic acid transmembrane transporter activity [GO:0033300]; D-glucose transmembrane transporter activity [GO:0055056]	artery development [GO:0060840]; cell redox homeostasis [GO:0045454]; dehydroascorbic acid transport [GO:0070837]; embryonic skeletal joint development [GO:0072498]; galactose transmembrane transport [GO:0015757]; glucose import across plasma membrane [GO:0098708]; glucose transmembrane transport [GO:1904659]; hexose transmembrane transport [GO:0008645]; negative regulation of connective tissue g…	endomembrane system [GO:0012505]; integral component of membrane [GO:0016021]; perinuclear region of cytoplasm [GO:0048471]; plasma membrane [GO:0005886]	18	Mid priority	-	8
SLC2A12	GTR12_HUMAN	transmembrane transporter activity [GO:0022857]	glucose transmembrane transport [GO:1904659]; hexose transmembrane transport [GO:0008645]	endomembrane system [GO:0012505]; integral component of membrane [GO:0016021]; perinuclear region of cytoplasm [GO:0048471]; plasma membrane [GO:0005886]	6	Mid priority	-	3
SLC35E4	S35E4_HUMAN	antiporter activity [GO:0015297]		Golgi apparatus [GO:0005794]; integral component of membrane [GO:0016021]	3	Mid priority	-	4
SLC39A11	S39AB_HUMAN	zinc ion transmembrane transporter activity [GO:0005385]	zinc ion transmembrane transport [GO:0071577]	cytoplasm [GO:0005737]; Golgi apparatus [GO:0005794]; integral component of membrane [GO:0016021]; membrane [GO:0016020]; nucleus [GO:0005634]; plasma membrane [GO:0005886]	7	Mid priority	-	4
STOML3	STML3_HUMAN		ion transmembrane transport [GO:0034220]; signal transduction [GO:0007165]	cilium [GO:0005929]; integral component of membrane [GO:0016021]; membrane raft [GO:0045121]; plasma membrane [GO:0005886]	8	Absent Otomorpha	-	3
SURF2	SURF2_HUMAN			nuclear speck [GO:0016607]; nucleolus [GO:0005730]; nucleoplasm [GO:0005654]; plasma membrane [GO:0005886]	17	Mid priority	-	8
SYNE2	SYNE2_HUMAN	actin binding [GO:0003779]; actin filament binding [GO:0051015]; cytoskeleton-nuclear membrane anchor activity [GO:0140444]	centrosome localization [GO:0051642]; nuclear migration [GO:0007097]; nuclear migration along microfilament [GO:0031022]; nucleokinesis involved in cell motility in cerebral cortex radial glia guided migration [GO:0021817]; positive regulation of cell migration [GO:0030335]; regulation of cilium assembly [GO:1902017]	cytoplasm [GO:0005737]; extracellular exosome [GO:0070062]; filopodium membrane [GO:0031527]; focal adhesion [GO:0005925]; integral component of membrane [GO:0016021]; intermediate filament cytoskeleton [GO:0045111]; lamellipodium membrane [GO:0031258]; meiotic nuclear membrane microtubule tethering complex [GO:0034993]; mitochondrion [GO:0005739]; nuclear envelope [GO:0005635]; nuclear lumen [GO…	3	Absent Otomorpha	5	7
SYNPO2	SYNP2_HUMAN	14-3-3 protein binding [GO:0071889]; actin binding [GO:0003779]; alpha-actinin binding [GO:0051393]; filamin binding [GO:0031005]; muscle alpha-actinin binding [GO:0051371]; protein-macromolecule adaptor activity [GO:0030674]	autophagosome assembly [GO:0000045]; chaperone-mediated autophagy [GO:0061684]; positive regulation of actin filament bundle assembly [GO:0032233]; positive regulation of cell migration [GO:0030335]; regulation of Rho-dependent protein serine/threonine kinase activity [GO:2000298]	actin cytoskeleton [GO:0015629]; cytosol [GO:0005829]; focal adhesion [GO:0005925]; intracellular membrane-bounded organelle [GO:0043231]; nucleoplasm [GO:0005654]; nucleus [GO:0005634]; stress fiber [GO:0001725]; vesicle tethering complex [GO:0099023]; Z disc [GO:0030018]	3	High priority	-	8
TBATA	TBATA_HUMAN		cell differentiation [GO:0030154]; multicellular organism development [GO:0007275]; spermatogenesis [GO:0007283]	ciliary basal body [GO:0036064]; cytosol [GO:0005829]	12	Mid priority	-	9
TEX43	TEX43_HUMAN				18	Absent Otomorpha	-	9
TIRAP	TIRAP_HUMAN	identical protein binding [GO:0042802]; phosphatidylinositol-4,5-bisphosphate binding [GO:0005546]; protein kinase C binding [GO:0005080]; protein-macromolecule adaptor activity [GO:0030674]; Toll-like receptor 2 binding [GO:0035663]; Toll-like receptor 4 binding [GO:0035662]	3'-UTR-mediated mRNA stabilization [GO:0070935]; activation of NF-kappaB-inducing kinase activity [GO:0007250]; cell surface receptor signaling pathway [GO:0007166]; cellular response to bacterial lipopeptide [GO:0071221]; cellular response to lipoteichoic acid [GO:0071223]; defense response to Gram-positive bacterium [GO:0050830]; inflammatory response [GO:0006954]; innate immune response [GO:00…	cytoplasm [GO:0005737]; cytosol [GO:0005829]; endocytic vesicle [GO:0030139]; plasma membrane [GO:0005886]; ruffle membrane [GO:0032587]	7	Mid priority	3	8
TMC7	TMC7_HUMAN	mechanosensitive ion channel activity [GO:0008381]		integral component of plasma membrane [GO:0005887]	6	Mid priority	-	7
TMEM107	TM107_HUMAN		cilium assembly [GO:0060271]; craniofacial suture morphogenesis [GO:0097094]; detection of nodal flow [GO:0003127]; embryonic digit morphogenesis [GO:0042733]; neural tube patterning [GO:0021532]; non-motile cilium assembly [GO:1905515]; protein localization to ciliary transition zone [GO:1904491]; regulation of gene expression [GO:0010468]; roof of mouth development [GO:0060021]	ciliary transition zone [GO:0035869]; integral component of membrane [GO:0016021]; MKS complex [GO:0036038]	13	Mid priority	2	8
TMEM117	TM117_HUMAN		intrinsic apoptotic signaling pathway in response to endoplasmic reticulum stress [GO:0070059]	endoplasmic reticulum [GO:0005783]; integral component of membrane [GO:0016021]; plasma membrane [GO:0005886]	8	Mid priority	-	8
TMEM38B	TM38B_HUMAN	identical protein binding [GO:0042802]; potassium channel activity [GO:0005267]	bone development [GO:0060348]; bone mineralization [GO:0030282]; cellular response to caffeine [GO:0071313]; endoplasmic reticulum organization [GO:0007029]; extracellular matrix constituent secretion [GO:0070278]; lung alveolus development [GO:0048286]; lung epithelial cell differentiation [GO:0060487]; phospholipid biosynthetic process [GO:0008654]; regulation of cardiac muscle contraction by r…	integral component of membrane [GO:0016021]; nuclear membrane [GO:0031965]; nucleus [GO:0005634]; sarcoplasmic reticulum membrane [GO:0033017]	6	Mid priority	-	6
TMEM63A	CSCL1_HUMAN	calcium activated cation channel activity [GO:0005227]; mechanosensitive ion channel activity [GO:0008381]; nucleic acid binding [GO:0003676]; osmolarity-sensing cation channel activity [GO:1990760]	neutrophil degranulation [GO:0043312]	centriolar satellite [GO:0034451]; extracellular exosome [GO:0070062]; integral component of membrane [GO:0016021]; intracellular membrane-bounded organelle [GO:0043231]; lysosomal membrane [GO:0005765]; plasma membrane [GO:0005886]; specific granule membrane [GO:0035579]; tertiary granule membrane [GO:0070821]	8	Absent Otomorpha	3	2
TMSB15A	TB15A_HUMAN	actin monomer binding [GO:0003785]	actin filament organization [GO:0007015]; regulation of cell migration [GO:0030334]; sequestering of actin monomers [GO:0042989]	cytoplasm [GO:0005737]; cytoskeleton [GO:0005856]	3	Absent Otomorpha	-	9
TTC23L	TT23L_HUMAN		response to endoplasmic reticulum stress [GO:0034976]	cytoplasm [GO:0005737]; microtubule organizing center [GO:0005815]; midbody [GO:0030496]; spindle [GO:0005819]	17	Absent Otomorpha	-	9
TTLL3	TTLL3_HUMAN	ATP binding [GO:0005524]; protein-glycine ligase activity [GO:0070735]; protein-glycine ligase activity, initiating [GO:0070736]	axoneme assembly [GO:0035082]; cilium assembly [GO:0060271]; protein polyglycylation [GO:0018094]	axoneme [GO:0005930]; cilium [GO:0005929]; cytosol [GO:0005829]; microtubule [GO:0005874]; microtubule cytoskeleton [GO:0015630]	9	Absent Otomorpha	-	5
UPRT	UPP_HUMAN	GTP binding [GO:0005525]	female pregnancy [GO:0007565]; lactation [GO:0007595]; nucleoside metabolic process [GO:0009116]; response to insulin [GO:0032868]; UMP biosynthetic process [GO:0006222]	cytoplasm [GO:0005737]; cytosol [GO:0005829]; intracellular membrane-bounded organelle [GO:0043231]; nucleoplasm [GO:0005654]	6	Mid priority	4	3
USP18	UBP18_HUMAN	cysteine-type endopeptidase activity [GO:0004197]; thiol-dependent deubiquitinase [GO:0004843]	negative regulation of type I interferon-mediated signaling pathway [GO:0060339]; protein deubiquitination [GO:0016579]; regulation of inflammatory response [GO:0050727]; regulation of type I interferon-mediated signaling pathway [GO:0060338]; ubiquitin-dependent protein catabolic process [GO:0006511]	cytosol [GO:0005829]; intracellular membrane-bounded organelle [GO:0043231]; nucleus [GO:0005634]	9	Mid priority	3	8
VSTM5	VSTM5_HUMAN		filopodium assembly [GO:0046847]; positive regulation of excitatory synapse assembly [GO:1904891]; protein homooligomerization [GO:0051260]; ventral spinal cord development [GO:0021517]	axon [GO:0030424]; dendrite [GO:0030425]; integral component of membrane [GO:0016021]; plasma membrane [GO:0005886]	17	Mid priority	-	8
WDR60	WDR60_HUMAN	dynein heavy chain binding [GO:0045504]; dynein light chain binding [GO:0045503]	cilium assembly [GO:0060271]; embryonic skeletal system morphogenesis [GO:0048704]; intraciliary retrograde transport [GO:0035721]; intraciliary transport [GO:0042073]; intraciliary transport involved in cilium assembly [GO:0035735]; microtubule-based movement [GO:0007018]	centrosome [GO:0005813]; ciliary base [GO:0097546]; ciliary plasm [GO:0097014]; ciliary tip [GO:0097542]; cilium [GO:0005929]; cytoplasmic dynein complex [GO:0005868]; extracellular space [GO:0005615]; pericentriolar material [GO:0000242]	17	Mid priority	2	6
